# Supplementary material for: Retrospective Cohort Study of the Effectiveness of the Sputnik V and EpiVacCorona Vaccines against the SARS-CoV-2 Delta Variant in Moscow (June–July 2021)
Source: Vaccines (Basel). 2022 Jun 21;10(7):984. doi: 10.3390/vaccines10070984 (PMC9320764; doi:10.3390/vaccines10070984)
Supplement: Supplementary file 1 [file vaccines-10-00984-s001.zip]

Archive with 1 entries (1 files):
- vaccines-1775389-supplementary.pdf
